# Supplementary material for: Gangliosides and cholesterol, two major components of the membrane lipid rafts, as new regulatory partners for stress granules assembly
Source: Cell Stress Chaperones. 2025 Jul 19;30(5):100093. doi: 10.1016/j.cstres.2025.100093 (PMC12320663; doi:10.1016/j.cstres.2025.100093)
Supplement: Supplementary file 1 — Supplementary material [file mmc1.xlsx]

## Sheet: Sheet1
Table S1
PRODUCT	MANUFACTURER	CATALOGUE NUMBER
G3BP1 Antibody (H-10)	Santa Cruz	sc-365338
CAPRIN1 Polyclonal antibody	proteintech	15112-1-AP
Anti-Mouse IgG (H+L), F(ab′)2 fragment, CF™488A antibody produced in goat	Invitrogen	A11001
Donkey anti-Rabbit IgG (H+L) Highly Cross-Adsorbed Secondary Antibody, Alexa Fluor™ Plus 555	Invitrogen	A32794
DAPI	ROCHE	10236276001
